# Supplementary material for: Hyaluronan–binding protein 2 (HABP2) gene variation in women with recurrent miscarriage
Source: BMC Womens Health. 2018 Aug 24;18:143. doi: 10.1186/s12905-018-0618-9 (PMC6108148; doi:10.1186/s12905-018-0618-9)
Supplement: Supplementary file 1 — SNP raw data for cases and controls is shown. (XLSX 22 kb) [file 12905_2018_618_MOESM1_ESM.xlsx]

## Sheet: Blad1
HABP2
Sample		rs7080536 G/A (C_25625534_20)	rs1157916 G/A (C_7611222_20)	rs2240879 A/G
1	RPL	GG	GA	AG
2	RPL	GG	GG	AG
3	RPL	GG	GA	AA
4	RPL	GG	AA	AA
5	RPL	GG	GG	AA
6	RPL	GG	GG	AG
7	RPL	GG	GG	AA
8	RPL	GG	AA	AA
9	RPL	GG	AA	AA
10	RPL	GG	GG	GG
11	RPL	GG	AA	AA
12	RPL	GG	GA	AA
13	RPL	GG	GA	AG
14	RPL	GG	AA	AA
15	RPL	GG	GA	AG
16	RPL	GG	GG	AG
17	RPL	GG	AA	AA
18	RPL	GG	GA	AG
19	RPL	GG	GG	AG
20	RPL	GG	GG	GG
21	RPL	GG	GG	GG
22	RPL	GG	AA	AA
23	RPL	GG	GG	AA
24	RPL	GG	GA	AG
25	RPL	GG	GA	AG
26	RPL	GG	GA	AG
27	RPL	GG	GA	AA
28	RPL	GG	AA	AA
29	RPL	GG	GG	AG
30	RPL	GG	GA	AA
31	RPL	GG	GG	AG
32	RPL	GG	GA	AG
33	RPL	GG	GA	AG
34	RPL	GG	GA	AA
35	RPL	GG	GA	AA
36	RPL	GG	GA	AG
37	RPL	GG	GA	AA
38	RPL	GA	GA	AG
39	RPL	GG	AA	AA
40	RPL	GG	GG	GG
41	RPL	GG	GA	AG
42	RPL	GG	GG	AG
43	RPL	GG	GG	AA
44	RPL	GA	GA	AG
45	RPL	GG	GA	AG
46	RPL	GG	GA	GG
47	RPL	GG	GA	AG
48	RPL	GG	GG	GG
49	RPL	GG	GA	AA
50	RPL	GG	AA	AA
51	RPL	GG	GA	AG
52	RPL	GA	GG	GG
53	RPL	GG	GG	AG
54	RPL	GG	GG	AG
55	RPL	GG	GG	AG
56	RPL	GG	GG	AG
57	RPL	GG	AA	AA
58	RPL	GG	GG	AA
59	RPL	GG	GA	AG
60	RPL	GG	GA	AA
61	RPL	GG	GA	AG
62	RPL	GG	GA	AA
63	RPL	GG	GG	GG
64	RPL	GG	GA	AA
65	RPL	GG	GG	GG
66	RPL	GG	GA	AA
67	RPL	GG	GG	AG
68	RPL	GG	GG	AA
69	RPL	GG	GA	AG
70	RPL	GG	GG	GG
71	RPL	GG	AA	AA
72	RPL	GG	GA	AA
73	RPL	GG	AA	AA
74	RPL	GA	GA	AA
75	RPL	GG	GG	AG
76	RPL	GA	GG	AG
77	RPL	GG	GG	AG
78	RPL	GG	GG	AG
79	RPL	GG	GA	AG
80	RPL	GG	AA	AA
81	RPL	GG	GG	AG
82	RPL	GG	GG	AG
83	RPL	GG	GG	AG
84	RPL	GG	GA	AG
85	RPL	GG	GA	AG
86	RPL	GG	GG	AG
87	RPL	GG	GA	AA
88	RPL	GG	GA	AG
89	RPL	GG	AA	AA
90	RPL	GG	AA	AA
91	RPL	GA	GG	AG
92	RPL	GG	GA	AG
93	RPL	GG	GG	AA
94	RPL	GG	AA	AA
95	RPL	GG	GA	AA
96	RPL	GG	AA	AA
97	RPL	GG	GG	GG
98	RPL	GG	GG	AA
99	RPL	GG	GA	AA
100	RPL	GG	GA	AA
101	RPL	GG	GA	AG
102	RPL	GG	AA	AA
103	RPL	GG	GA	AA
104	RPL	GG	GA	AG
105	RPL	GG	AA	AA
106	RPL	GG	AA	AA
107	RPL	GG	GA	AA
108	RPL	GG	GG	AG
109	RPL	GG	GA	AA
110	RPL	GG	GA	AA
111	RPL	GG	GA	AG
112	RPL	GA	AA	AA
113	RPL	GG	GG	AG
114	RPL	GG	AA	AA
115	RPL	GG	GG	AG
116	RPL	GG	GA	AA
117	RPL	GG	GA	AA
118	RPL	GG	AA	AA
119	RPL	GG	GA	AG
120	RPL	GG	GA	AA
121	RPL	GG	GA	AA
122	RPL	GG	GA	AG
123	RPL	GG	GA	AG
124	RPL	GG	GA	AG
125	RPL	GG	GA	AA
126	RPL	AA	GG	AA
127	RPL	GG	GG	GG
128	RPL	GG	GG	GG
129	RPL	GG	AA	AA
130	RPL	GG	GA	AA
131	RPL	GG	GA	AA
132	RPL	GG	GA	AA
133	RPL	GG	GG	AG
134	RPL	GG	GG	AA
135	RPL	GG	GA	AG
136	RPL	GG	GG	GG
137	RPL		GA	AA
138	RPL	GG	GA	AA
139	RPL	GG	GA	AG
140	RPL	GG	GA	AG
141	RPL	GA	GG	AG
142	RPL	GG	GG	AG
143	RPL	GG	GA	AG
144	RPL	GG	GA	AA
145	RPL	GG	GG	AG
146	RPL	GG	GA	AG
147	RPL	GG	GG	GG
148	RPL	GG	GG	AG
149	RPL	GG	GA	AG
150	RPL	GG	GG	AG
151	RPL	GG	AA	AA
152	RPL		GG	AA
153	RPL	GG	GA	AA
154	RPL	GG	GG	AG
155	RPL	GG	AA	AA
156	RPL	GG	GG	AA
157	RPL	GG	GG	GG
158	RPL	GG	GG	AA
159	RPL	GG	GG	AG
160	RPL	GG	AA	AA
161	RPL	GG	GG	AG
162	RPL	GG	GA	AG
163	RPL	GG	GA	AA
164	RPL		GA	GG
165	Control	GG	GA	AG
166	Control	GG	GA	AG
167	Control	GG	GA	AA
168	Control		GA	AG
169	Control	GG	GA	AA
170	Control	GG	GG	AG
171	Control	GA	GG	AA
172	Control	GG	GG	AA
173	Control	GG	GG	AG
174	Control		GA	AG
175	Control	GG	GG	AG
176	Control	GG	GA	AG
177	Control	GG	GA	AG
178	Control	GG	GG	AA
179	Control	GG	AA	AA
180	Control	GG	GG	AA
181	Control	GG	GA	AA
182	Control	GG	GA	AG
183	Control	GG	GA	AG
184	Control	GG	GG	AA
185	Control	GG	GG	GG
186	Control	GG	GA	AA
187	Control	GG	AA	AA
188	Control	GG	AA	AA
189	Control	GG	GG	AG
190	Control	GG	GG	AG
191	Control		GA	AA
192	Control	GG	GG	AG
193	Control	GG	GA	AG
194	Control	GG	GA	AG
195	Control	GG	GA	AA
196	Control		GA	AG
197	Control	GA	GA	AG
198	Control	GG	GA	AA
199	Control	GG	GG	AG
200	Control	GG	GA	AA
201	Control	GG	GA	AG
202	Control	GG	AA	AA
203	Control	GG	GA	AA
204	Control	GG	GA	AG
205	Control	GG	GA	AG
206	Control	GG	GA	AG
207	Control	GG	GG	AG
208	Control	GG	GG	GG
209	Control	GA	GG	AG
210	Control	GG	AA	AG
211	Control	GG	GA	AA
212	Control	GG	AA	AA
213	Control	GG	GG	AA
214	Control	GG	GG	AG
215	Control	GG	GA	AG
216	Control	GG	GA	AG
217	Control	GG	GG	AG
218	Control	GG	GA	AA
219	Control	GG	GA	AA
220	Control		GG	AG
221	Control	GA	GA	AG
222	Control	GG	GA	AA
223	Control		GA	AG
224	Control		GA	AA
225	Control	GG	GA	AA
226	Control	GG	GG	AA
227	Control		GA	AA
228	Control	GG	GA	AA
229	Control	GG	GA	AG
230	Control	GG	NO DNA	AG
231	Control		GG	AA
232	Control		GA	GG
233	Control	GG	GA	AG
234	Control	GG	GA	AG
235	Control	GG	GA	AA
236	Control	GG	GG	AA
237	Control	GG	GG	GG
238	Control	GG	GG	GG
239	Control		GG	GG
240	Control	GG	GA	AA
241	Control	GG	GA	AG
242	Control	GG	AA	AA
243	Control	GG	GG	AA
244	Control	GG	GG	AG
245	Control	GA	GA	AA
246	Control	GG	AA	AA
247	Control	GA	GA	AG
248	Control		GA	AA
249	Control	GG	GG	AG
250	Control	GG	AA	AA
251	Control	GG	GG	AA
252	Control	GG	GG	AA
253	Control	GG	GA	AG
254	Control	GG	GA	AG
255	Control	GG	GA	AA
256	Control	GG	GG	AG
257	Control	GG	GG	AG
258	Control		NO DNA	GG
259	Control	GG	GG	GG
260	Control	GG	GG	AG
261	Control	GG	GG	AG
262	Control	GG	GG	AA
263	Control	GG	GG	GG
264	Control	GG	GA	AA
265	Control	GG	GG	AA
266	Control	GG	GA	AA
267	Control	GG	GA	AG
268	Control	GG	GA	AA
269	Control	GG	GA	AG
270	Control	GG	GA	AA
271	Control	GG	GG	AG
272	Control	GG	GA	AA
273	Control	GG	GA	AG
274	Control	GG	AA	AA
275	Control	GG	GA	AA
276	Control		GG	AG
277	Control	GG	GA	AG
278	Control	GG		AG
279	Control	GG		AG
280	Control	GG		AA
281	Control	GG		AG
282	Control	GG		AG
283	Control	GG		AG
284	Control	GG		NO DNA
285	Control	GG		AG
286	Control	GG		AG
287	Control	GG		AA
288	Control	GG		AA
289	Control	GG		AG
290	Control	GG		AG
291	Control	GA		AG
292	Control	GG		AG
293	Control	GG		GG
294	Control	GG		AG
295	Control	GG		AG
296	Control	GG		AG
297	Control	GG		AG
298	Control	GG
299	Control	GG
300	Control	GG
301	Control	GG
302	Control	GG
303	Control	GG
304	Control	GG
305	Control	GG
306	Control	GA	GA	AG
307	Control	GG	AA	AA
308	Control	GG	GG	AA
309	Control	GG	GA	AG
310	Control	GG	GA	AG
311	Control	GG	GA	AA
312	Control	GG	GG	AA
313	Control	GG	GA	AA
314	Control	GG	GA	AA
315	Control	GG	GA	AA
316	Control	GG	AA	AA
317	Control	GG	GA	AA
318	Control	GG	AA	AA
319	Control	GG	GG	AG
320	Control	GG	GA	AG
321	Control	GG	GA	AG
322	Control	GG	GA	AA
323	Control	GG	GA	AA
324	Control	GG	GA	AG
325	Control	GA	GA	AA
326	Control	GG	GG	GG
327	Control	GG	GA	AA
328	Control	GG	GA	AA
329	Control	GG	GG	AA
330	Control	GG	GG	GG
331	Control	GG	GG	GG
332	Control	GG	GA	AG
333	Control	GG	GA	AG
334	Control	GG	GG	GG
335	Control	GG	GG	AA
336	Control	GG	GG	AG
337	Control	GG	AA	AA
338	Control	GG	GA	AA
339	Control	GG	GA	AA
340	Control	GG	GG	AG
341	Control	GG	GA	AG
342	Control	GG	GA	AA
343	Control	GG	GA	AA
344	Control	GG	GA	AG
345	Control	GG	GG	AG
346	Control	GG	GA	AA
347	Control	GA	GG	AA
348	Control	GG	GA	AG
349	Control	GG	AA	AA
350	Control	GG	GA	AA
351	Control	GG	GG	AG
352	Control	GG	GA	AA
353	Control	GG	AA	AA
354	Control	GG	GG	AA
355	Control	GG	GA	AA
356	Control	GG	GG	AA
357	Control	GG	AA	AA
358	Control	GG	GG	AA
359	Control	GG	GG	GG
360	Control	GG	GA	AG
361	Control	GG	GG	GG
362	Control	GG	GG	AG
363	Control	GG	GA	AG
364	Control	GG	GA	AA
365	Control	GG	GA	AA
366	Control	GG	AA	Undetermined
367	Control	GG	GA	AG
368	Control	GG	GG	GG
369	Control	GG	GA	AG
370	Control	GG	GA	AG
371	Control	GG	GA	AA
372	Control	GG	GA	AA
373	Control	GG	GG	AA
374	Control	GG	GA	AG
375	Control	GG	GG	AA
376	Control	GG	GA	AA
377	Control	GG	GA	AG
378	Control	GG	AA	AA
379	Control	GG	GA	AG
380	Control	GG	GA	AG
381	Control	GG	GG	AA
382	Control	GG	AA	AA
383	Control	GG	GA	AA
384	Control	GG	GA	AA
385	Control	GG	AA	AA
386	Control	GG	AA	AA
387	Control	GG	GG	AA
388	Control	GG	GG	AA
389	Control	GG	AA	AA
390	Control	GG	AA	AA
391	Control	GG	GG	AG
392	Control	GG	GA	AA
393	Control	GG	GG	AG
394	Control	GG	GG	AA
395	Control	GG	GG	AA
396	Control	GG	GA	AG
397	Control	GG	GA	AA
398	Control	GG	GG	AA
399	Control	GG	GG	AG
400	Control	GG	GA	AA
401	Control	GG	GG	AG
402	Control	GG	GG	AG
403	Control	GG	GG	AG
404	Control	GG	GA	AA
405	Control	GG	GA	AA
406	Control	GG	GA	AA
407	Control	GG	GG	GG
408	Control	GG	GG	AA
409	Control	GG	GA	AG
410	Control	GG	GG	AA
411	Control	GG	AA	AG
412	Control	GG	GG	AA
413	Control	GG	GG	GG
414	Control	GA	GA	AG
415	Control	GG	GA	AA
416	Control	GG	GA	AG
417	Control	GG	GG	AG
418	Control	GG	AA	AA
419	Control	GG	GA	AA
420	Control	GG	AA	AA
421	Control	GG	GA	AA
422	Control	GG	AA	AA
423	Control	GG	GG	AA
424	Control	GG	AA	AA
425	Control	GG	GA	AA
426	Control	GG	GA	AA
427	Control	GG	AA	AA
428	Control	GG	AA	AA
429	Control	GG	GG	AG
430	Control	GG	GA	AA
431	Control	GG	GA	AA
432	Control	GG	GG	AG
433	Control	GG	GG	AA
434	Control	GG	GA	AA
435	Control	GG	GG	AA
436	Control	GG	GG	AG
437	Control	GG	AA	AA
438	Control	GG	GA	AA
439	Control	GG	GA	AA
440	Control	GG	AA	AA
441	Control	GG	GG	AA
442	Control	GG	GA	AG
443	Control	GG	GA	AG
444	Control	GG	GG	GG
445	Control	GG	AA	AA
446	Control	GA	GA	AG
447	Control	GG	GG	GG
448	Control	GG	GA	AA
449	Control	GA	GA	AG
450	Control	GG	GG	AG
451	Control	GG	GG	AG
452	Control	GG	GA	AA
453	Control	GG	GA	AG
454	Control	GG	GG	GG
455	Control	GG	GG	AG
456	Control	GG	GA	AG
